# Supplementary material for: The Efficiency of In Vitro Differentiation of Primate iPSCs into Cardiomyocytes Depending on Their Cell Seeding Density and Cell Line Specificity
Source: Int J Mol Sci. 2024 Aug 2;25(15):8449. doi: 10.3390/ijms25158449 (PMC11312487; doi:10.3390/ijms25158449)
Supplement: Supplementary file 1 [file ijms-25-08449-s001.zip]

Archive with 3 entries (3 files):
- ijms-3038209-supplementary.pdf
- Video S1.mp4
- Video S2.mp4
